# Supplementary material for: Emergence of autochthonous Leishmania infantum infection in dogs from Costa Rica confirmed by multimodal diagnostics: a case series
Source: Front Vet Sci. 2026 Jan 21;12:1704403. doi: 10.3389/fvets.2025.1704403 (PMC12870656; doi:10.3389/fvets.2025.1704403)
Supplement: SUPPLEMENTARY DATA SHEET 2 — Demographic and clinical Information of dogs living in the community of cases 2, 3, 4 and 5. [file Data_Sheet_2.xlsx]

## Sheet: Hoja1
Date	Sample_ID	Serology L. infantum	Sex	Age Category	Size	Body Condition	Coat	Weight (kg)	Contact with Dogs	Contact_with_Animals	Fever	Cough	Dyspnea	Nosebleed	Weakness	Anorexia	Hair Loss	Ascites	Ataxia	Muscle Atrophy	Lymphadenopathy	Edema	Mucous_Membranes	Deworming	Ticks	Fleas	Pharmacological Treatment	Serology for D. immitis	Microfilariae microcapillary
2023-12-06	800	Negative	Female	3	Medium	No	Short	20	Yes	No	No	No	No	No	No	No	Yes	No	No	No	No	No	Red	Yes	No	No	No	Negative	No
2023-12-06	801	Negative	Male	3	Large	No	Short	30	No	No	No	No	No	No	No	No	No	No	No	No	No	No	Red	Yes	No	No	No	Negative	No
2023-12-06	802	Negative	Female	3	Small	No	Long	10	Yes	No	No	No	No	No	No	No	No	No	No	No	No	No	Red	Yes	No	No	No	Negative	No
2023-12-06	803	Negative	Female	2	Large	Yes	Short	35	Yes	No	No	No	No	No	No	No	No	No	No	No	No	No	Red	Yes	No	No	No	Negative	No
2023-12-06	804	Negative	Male	2	Large	Yes	Short	30	Yes	No	No	No	No	No	No	No	No	No	No	No	No	No	Red	Yes	No	No	No	Negative	No
2023-12-06	805	Negative	Female	1	Medium	No	Short	20	Yes	Yes	No	No	No	No	No	No	No	No	No	No	No	No	Red	No	No	No	No	Negative	No
2023-12-06	806	Negative	Male	1	Large	No	Short	30	Yes	Yes	No	No	No	No	No	No	No	No	No	No	No	No	Red	Yes	No	No	No	Negative	No
2023-12-06	807	Negative	Female	2	Medium	No	Long	15	Yes	Yes	No	No	No	No	No	No	No	No	No	No	No	No	Red	Yes	No	No	No	Negative	No
2023-12-06	808	Negative	Male	2	Medium	No	Long	15	Yes	Yes	No	No	No	No	No	No	No	No	No	No	No	No	Red	Yes	No	No	No	Negative	No
2023-12-06	809	Negative	Female	2	NA	No	Long	15	Yes	Yes	No	No	No	No	No	No	No	No	No	No	No	No	Red	Yes	No	No	No	Negative	No
2023-12-06	810	Negative	Male	1	Large	No	Short	40	Yes	Yes	No	No	No	No	No	No	No	No	No	No	No	No	Red	Yes	No	No	No	Negative	No
2023-12-06	811 (case 2)	Positive	Female	1	Small	No	Long	10	Yes	Yes	No	No	No	No	No	No	No	No	No	No	No	No	Red	Yes	No	No	No	Negative	No
2023-12-06	812 (case 3)	Positive	Female	1	Medium	No	Short	25	Yes	No	No	No	No	No	No	No	No	No	No	No	No	No	Red	Yes	No	No	No	Positive	Microfilariae observed
2023-12-06	813	Negative	Female	1	Medium	No	Short	15	Yes	No	No	No	No	No	No	No	No	No	No	No	No	No	Red	Yes	No	No	No	Positive	Microfilariae observed
2023-12-06	814	Negative	Female	1	Medium	No	Short	18	Yes	No	No	No	No	No	No	No	No	No	No	No	No	No	Red	Yes	No	No	No	Positive	Microfilariae observed
2023-12-06	815	Negative	Male	2	Small	No	Short	10	Yes	Yes	No	No	No	No	No	No	Yes	No	No	No	No	Yes	Red	Yes	No	No	No	Negative	No
2023-12-06	816	Negative	Female	2	Large	No	Short	35	Yes	Yes	No	No	No	No	No	No	No	No	No	No	No	No	Red	Yes	No	No	No	Negative	No
2023-12-06	817	Negative	Male	2	Large	No	Short	35	Yes	Yes	No	No	No	No	No	No	No	No	No	No	No	No	Red	Yes	No	No	No	Negative	No
2023-12-06	818	Negative	Male	2	Large	No	Short	30	Yes	No	No	No	No	No	No	No	No	No	No	No	No	No	Red	Yes	No	No	No	Negative	No
2023-12-06	819	Negative	Female	2	Medium	No	Short	20	Yes	No	No	No	No	No	No	No	No	No	No	No	No	No	Red	Yes	No	No	No	Negative	No
2023-12-06	820 (case 5)	Positive	Male	2	Large	NA	NA	30	Yes	No	No	No	No	No	No	No	No	No	No	No	No	No	Red	Yes	No	No	No	Negative	No
2023-12-06	821	Negative	Female	2	Medium	No	Short	30	Yes	No	No	No	No	No	No	No	No	No	No	No	No	No	Red	Yes	No	No	No	Negative	No
2023-12-06	822 (case 4)	Negative	Male	2	Medium	No	Long	20	No	No	No	No	No	No	No	No	No	No	No	No	No	No	Red	Yes	No	No	No	NA	NA
NA: not available
